# Supplementary material for: Surveying biomedical relation extraction: a critical examination of current datasets and the proposal of a new resource
Source: Brief Bioinform. 2024 Apr 12;25(3):bbae132. doi: 10.1093/bib/bbae132 (PMC11014787; doi:10.1093/bib/bbae132)
Supplement: ppi_accuracy_mod_bbae132 [file ppi_accuracy_mod_bbae132.zip › ppi_accuracy_mod_bbae132.py]

# -*- coding: utf-8 -*-
import pandas as pd
import hashlib
import numpy as np


class PPI_Accuracy():

    def __init__(self):
        self.target_result_public = None
        self.target_result_private = None
        self.predict_result_public = None
        self.predict_result_private = None

    def _prepare_subset_list(self, given_df, subset_df):
        ''' 以Hash的資料當作key，選取只有subset_df裡Hash id相同的資料
        '''
        return given_df[given_df['Hash'].isin(subset_df['Hash'])]

    # 不一定要implement這四個function，但是必要得時候可以override
    # 不override的時候self._solution、self._prediction、self._public_list、self._private_list會拿到pandas dataframe
    # 改寫self._solution、self._prediction會是BytesIO object，self._public_list、self._private_list則不變
    def set_solution(self, file_obj):
        ''' 從外部傳進來的file_obj，由於生醫論文競賽是tsv的檔案格式所以read_csv要加上delimiter '\t'
        '''
        self._solution = pd.read_csv(file_obj, sep='\t', encoding='utf-8')

    def set_prediction(self, file_obj):
        self._prediction = pd.read_csv(file_obj, sep='\t', encoding='utf-8')

    def set_public_list(self, public_list_df):
        self._public_list = pd.read_csv(public_list_df, sep='\t', encoding='utf-8')

    def set_private_list(self, private_list_df):
        self._private_list = pd.read_csv(private_list_df, sep='\t', encoding='utf-8')

    # 以下function為測試用
    def _return_wrapper(self, ret_code, msg):
        return ret_code, msg

    def _score_wrapper(self, ret_code, msg, **params):
        result = {}
        result['public_score'] = params.get('public_score')
        result['private_score'] = params.get('private_score')
        result['public_info'] = params.get('public_info')
        result['private_info'] = params.get('private_info')
        return ret_code, msg, result

    def comcat_question(self, df):
        return df["PMID"].map(str) + "\t" + df["Sentence_ID"] + "\t" + df[
            "Gene1|Gene1_ID"] + "\t" + df["Gene1_Index(start|end)"] + "\t" + df["Gene2|Gene2_ID"] + "\t" + \
               df["Gene2_Index(start|end)"]

    def data_preprocessing(self, df):
        df["Comcat"] = self.comcat_question(df)
        df['Hash'] = [hashlib.sha1(str.encode(str(i))).hexdigest() for i in df["Comcat"]]
        return df[['Hash', 'RE_Type']]

    # def prepare_data(self):
    #     # whatever you want to do
    #     # execute failed ret_code return Non-zero number
    #     try:
    #         self.predict_result_public = self._prepare_subset_list(self._prediction, self._prediction)
    #         self.predict_result_private = self._prepare_subset_list(self._prediction, self._prediction)
    #         self.target_result_public = self._prepare_subset_list(self._public_list, self._public_list)
    #         self.target_result_private = self._prepare_subset_list(self._private_list, self._private_list)
    #     except Exception as e:
    #         msg = 'prepare subset list failed: {}'.format(str(e))
    #         return self._return_wrapper(ret_code=-1, msg=msg)
    #     return self._return_wrapper(ret_code=0, msg='ok')

    def prepare_data(self):
        ''' 將資料轉換為hash過的格式
        '''
        try:
            self._solution = self.data_preprocessing(self._solution)
            self._prediction = self.data_preprocessing(self._prediction)
            self._public_list = self.data_preprocessing(self._public_list)
            self._private_list = self.data_preprocessing(self._private_list)
        except Exception as e:
            msg = 'prepare subset list failed: {}'.format(str(e))
            return self._return_wrapper(ret_code=-1, msg=msg)
        return self._return_wrapper(ret_code=0, msg='ok')

    # def check_data(self):
    #     # whatever you want to do
    #     # execute failed ret_code return Non-zero number
    #     self.predict_result_public = self.predict_result_private = pd.read_csv(self.predict_result_public, sep="\t")
    #     target_G1_G2_df = pd.read_csv(self.target_result_public, sep="\t")
    #     target_G2_G1_df = target_G1_G2_df.rename(
    #         columns={"Gene1|Gene1_ID": "Gene2|Gene2_ID", "Gene1_Index(start|end)": "Gene2_Index(start|end)",
    #                  "Gene2|Gene2_ID": "Gene1|Gene1_ID", "Gene2_Index(start|end)": "Gene1_Index(start|end)", })
    #     target_df = pd.concat([target_G1_G2_df, target_G2_G1_df])
    #     self.target_result_public = self.target_result_private = target_df[["PMID", "Sentence_ID", "Gene1|Gene1_ID", "Gene1_Index(start|end)", "Gene2|Gene2_ID", "Gene2_Index(start|end)", "RE_Type"]]
    #
    #     self.target_result_public = self.data_preprocessing(self.target_result_public)
    #     self.target_result_private = self.data_preprocessing(self.target_result_private)
    #     self.predict_result_public = self.data_preprocessing(self.predict_result_public)
    #     self.predict_result_private = self.data_preprocessing(self.predict_result_private)
    #     return self._return_wrapper(ret_code=0, msg='ok')

    def check_data(self):
        ''' 切分資料集
        '''

        # 檢查prediction是否有重複的Hash值
        # if any(self._prediction['Hash'].duplicated()):
        #     return self._return_wrapper(ret_code=-2, msg='prediction has duplicate value')

        try:
            self.target_result_public = self._prepare_subset_list(self._solution, self._public_list)
            self.target_result_private = self._prepare_subset_list(self._solution, self._private_list)
            self.predict_result_public = self._prepare_subset_list(self._prediction, self._public_list)
            self.predict_result_private = self._prepare_subset_list(self._prediction, self._private_list)
            
        except Exception as e:
            msg = 'check data failed: {}'.format(str(e))
            return self._return_wrapper(ret_code=-2, msg=msg)
        return self._return_wrapper(ret_code=0, msg='ok')

    def f1_score(self, target_result, predict_result):
        ''' 計算f1_score分數，當target_result沒有資料時代表可能沒有給public_list或private_list應回傳分數0.0
        '''
        TP = 0
        FP = 0
        FN = 0
        q_list = []
        
        if len(target_result) == 0:
            return True, np.float64(0.0)

        try:
            for source_index, source_row in predict_result.iterrows():
                q_count = len(target_result[target_result['Hash'] == source_row["Hash"]])
                qs_hash = hashlib.sha1(str.encode(str(source_row["Hash"] + "\t" + source_row["RE_Type"]))).hexdigest()
                if qs_hash not in q_list:
                    if q_count == 1:
                        match = (target_result.loc[target_result['Hash'] == source_row["Hash"]])
                        if source_row["RE_Type"] == match["RE_Type"].iloc[0]:
                            TP += 1
                        elif source_row["RE_Type"] == "NoRE":
                            FN += 1
                        elif source_row["RE_Type"] != "NoRE" and source_row["RE_Type"] != match["RE_Type"].iloc[0]:
                            FN += 1
                            FP += 1
                        else:
                            FP += 1
                    elif q_count > 1:
                        match = (target_result.loc[target_result['Hash'] == source_row["Hash"]])
                        check_answer = True
                        for re_type in match["RE_Type"]:
                            if source_row["RE_Type"] == re_type:
                                check_answer = True
                                break
                            else:
                                check_answer = False
                        if check_answer:
                            TP += 1
                        else:
                            FP += 1
                q_list.append(qs_hash)

            precision = TP / (TP + FP)
            recall = TP / (TP + FN)
            F1_score = np.float64(2 * ((precision * recall) / (precision + recall)))
        except Exception as e:
            msg = str(e)
            return False, msg
        return True, F1_score

    def evaluate_model(self):
        ''' public和private f1_score分開計算，並同時回傳
        '''
        result = {}
        try:
            checked, res = self.f1_score(self.target_result_public, self.predict_result_public)
            if checked:
                public_f1_score = res
            else:
                msg = 'process public f1_score failed: {}'.format(res)
                return self._score_wrapper(ret_code=-3, msg=msg, **result)
            checked, res = self.f1_score(self.target_result_private, self.predict_result_private)
            if checked:
                private_f1_score = res
            else:
                msg = 'process private f1_score failed: {}'.format(res)
                return self._score_wrapper(ret_code=-4, msg=msg, **result)
        except Exception as e:
            msg = str(e)
            return self._score_wrapper(ret_code=-5, msg=msg, **result)
        result = {'public_score': public_f1_score, 'private_score': private_f1_score}
        return self._score_wrapper(ret_code=0, msg='ok', **result)
