# Supplementary material for: Surveying biomedical relation extraction: a critical examination of current datasets and the proposal of a new resource
Source: Brief Bioinform. 2024 Apr 12;25(3):bbae132. doi: 10.1093/bib/bbae132 (PMC11014787; doi:10.1093/bib/bbae132)
Supplement: test_ppi_accuracy_bbae132 [file test_ppi_accuracy_bbae132.zip]

Archive with 1 entries (1 files):
- test_ppi_accuracy_bbae132.py
