# Supplementary material for: Surveying biomedical relation extraction: a critical examination of current datasets and the proposal of a new resource
Source: Brief Bioinform. 2024 Apr 12;25(3):bbae132. doi: 10.1093/bib/bbae132 (PMC11014787; doi:10.1093/bib/bbae132)
Supplement: test_ppi_accuracy_bbae132 [file test_ppi_accuracy_bbae132.zip › test_ppi_accuracy_bbae132.py]

import unittest
import io
from ppi_accuracy_mod import PPI_Accuracy

TEST_FILE_PATH = ''


class TestBboxMap(unittest.TestCase):
    def setUp(self):
        self.ground_truth_path = 'dev_part1_gold.tsv'
        self.public_list_path = 'fake_public_list_dev.txt'
        self.private_list_path = 'fake_private_list_dev.txt'
        self.submisstion_pub_ok_1 = 'dev_part1_gold.tsv'
        # self.submisstion_pub_ok_2 = '{}/eval_val_2.csv'.format(TEST_FILE_PATH)
        # self.submisstion_pri_ok_1 = 'dev_part1_gold.tsv'
        self.fake_private_list_empty = 'fake_private_list_empty.txt'
        self.fake_public_list_empty = 'fake_public_list_empty.txt'
        # self.submisstion_pri_ok_2 = '{}/eval_test_2.csv'.format(TEST_FILE_PATH)
        self.submisstion_err_1 = 'dev_part1_test1.tsv'
        self.submisstion_err_2 = 'dev_part1_test2.tsv'
        self.submisstion_err_3 = 'dev_part1_test3.tsv'
        # self.submisstion_err_3 = '{}/eval_test_e3.csv'.format(TEST_FILE_PATH)
        # self.submisstion_err_4 = '{}/eval_test_e4.csv'.format(TEST_FILE_PATH)
        # self.submisstion_err_5 = '{}/eval_test_e5.csv'.format(TEST_FILE_PATH)
        # self.submisstion_err_6 = '{}/eval_test_e6.csv'.format(TEST_FILE_PATH)
        # self.submisstion_err_7 = '{}/eval_test_e7.csv'.format(TEST_FILE_PATH)
        # self.submisstion_err_8 = '{}/eval_test_e8.csv'.format(TEST_FILE_PATH)
    
    def test_public_map_ok(self):
        #print("test public map")
        bm = PPI_Accuracy()
        bm.set_solution(get_file_bytesio(self.ground_truth_path))
        bm.set_prediction(get_file_bytesio(self.submisstion_pub_ok_1))
        bm.set_private_list(get_file_bytesio(self.private_list_path))
        bm.set_public_list(get_file_bytesio(self.public_list_path))
        _, rd_msg = bm.prepare_data()
        bm.check_data()
        ret_code, msg, eval_info = bm.evaluate_model()
        #print(eval_info)
        self.assertEqual(ret_code, 0)
        self.assertEqual(msg, 'ok')
        self.assertEqual(eval_info['public_score'], 1.0)
        self.assertEqual(eval_info['private_score'], 1.0)
        #print("OK")
        
    def test_private_list_empty(self):
        #print("test private list empty")
        bm = PPI_Accuracy()
        bm.set_solution(get_file_bytesio(self.ground_truth_path))
        bm.set_prediction(get_file_bytesio(self.submisstion_pub_ok_1))
        bm.set_private_list(get_file_bytesio(self.fake_private_list_empty))
        bm.set_public_list(get_file_bytesio(self.public_list_path))

        _, rd_msg = bm.prepare_data()
        bm.check_data()
        _, _, eval_info = bm.evaluate_model()
        self.assertEqual(eval_info['public_score'], 1.0)
        self.assertEqual(eval_info['private_score'], 0.0)
        #print("OK")
        
    def test_public_list_empty(self):
        #print("test public list empty")
        bm = PPI_Accuracy()
        bm.set_solution(get_file_bytesio(self.ground_truth_path))
        bm.set_prediction(get_file_bytesio(self.submisstion_pub_ok_1))
        bm.set_private_list(get_file_bytesio(self.private_list_path))
        bm.set_public_list(get_file_bytesio(self.fake_public_list_empty))

        _, rd_msg = bm.prepare_data()
        bm.check_data()
        _, _, eval_info = bm.evaluate_model()
        self.assertEqual(eval_info['public_score'], 0.0)
        self.assertEqual(eval_info['private_score'], 1.0)
        #print("OK")

    def test_public_noRE_err_1(self):
        #print("test association data")
        bm = PPI_Accuracy()
        bm.set_solution(get_file_bytesio(self.ground_truth_path))
        bm.set_prediction(get_file_bytesio(self.submisstion_err_1))
        bm.set_private_list(get_file_bytesio(self.private_list_path))
        bm.set_public_list(get_file_bytesio(self.public_list_path))
        _, rd_msg = bm.prepare_data()
        bm.check_data()
        ret_code, msg, eval_info = bm.evaluate_model()
        #print(eval_info)
        self.assertEqual(ret_code, 0)
        self.assertEqual(msg, 'ok')
        self.assertEqual(eval_info['public_score'], 0.8881916714204222)
        self.assertEqual(eval_info['private_score'], 0.8881916714204222)
        #print("OK")
    
    def test_public_noRE_err_2(self):
        #print("test association data")
        bm = PPI_Accuracy()
        bm.set_solution(get_file_bytesio(self.ground_truth_path))
        bm.set_prediction(get_file_bytesio(self.submisstion_err_2))
        bm.set_private_list(get_file_bytesio(self.private_list_path))
        bm.set_public_list(get_file_bytesio(self.public_list_path))
        _, rd_msg = bm.prepare_data()
        bm.check_data()
        ret_code, msg, eval_info = bm.evaluate_model()
        #print(eval_info)
        self.assertEqual(ret_code, 0)
        self.assertEqual(msg, 'ok')
        self.assertEqual(eval_info['public_score'], 0.965623396613648)
        self.assertEqual(eval_info['private_score'], 0.965623396613648)
        #print("OK")
    
    def test_public_noRE_err_3(self):
        #print("test association data")
        bm = PPI_Accuracy()
        bm.set_solution(get_file_bytesio(self.ground_truth_path))
        bm.set_prediction(get_file_bytesio(self.submisstion_err_3))
        bm.set_private_list(get_file_bytesio(self.private_list_path))
        bm.set_public_list(get_file_bytesio(self.public_list_path))
        _, rd_msg = bm.prepare_data()
        bm.check_data()
        ret_code, msg, eval_info = bm.evaluate_model()
        #print(eval_info)
        self.assertEqual(ret_code, 0)
        self.assertEqual(msg, 'ok')
        self.assertEqual(eval_info['public_score'], 0.33489961554891073)
        self.assertEqual(eval_info['private_score'], 0.33489961554891073)
        #print("OK")
    
def get_file_bytesio(path):
    with open(path, 'rb') as fin:
        data = io.BytesIO(fin.read())
    return data


if __name__ == '__main__':
    unittest.main()
